# Supplementary material for: Sustained Release of Voriconazole Using 3D-Crosslinked Hydrogel Rings and Rods for Use in Corneal Drug Delivery
Source: Gels. 2023 Nov 28;9(12):933. doi: 10.3390/gels9120933 (PMC10742393; doi:10.3390/gels9120933)
Supplement: Supplementary file 1 [file gels-09-00933-s001.zip]

Archive with 1 entries (1 files):
- gels-2676106-supplementary.pdf
